# Supplementary material for: Innovative DIEP flap perfusion evaluation tool: Qualitative and quantitative analysis of indocyanine green-based fluorescence angiography with the SPY-Q proprietary software
Source: PLoS One. 2019 Jun 25;14(6):e0217698. doi: 10.1371/journal.pone.0217698 (PMC6592538; doi:10.1371/journal.pone.0217698)
Supplement: S1 Data — (CSV) [file pone.0217698.s001.csv]

numero	pattern	ingress.roi0	ir.roi0	ingress.roi1	ir.roi1	ingress.roi2	ir.roi2	ingress.roi3	ir.roi3	ingress.roi4	ir.roi4	age	bmi	dyslip	hta	hormono	type_hormono	menopause	diabete	tabac	rt	ct	rms	diff_op	reprise	ppp	cote_perf	type_bif	origine	calibre
1	1	65	3	58	1,8	50	1	18	1,5	3	0,1	48	27,1	N	N	O	tam	N	N	N	O	O	O	N	O	O	d	2	med	intermediaire
2	2	127	6,1	14	0,8	26	1,7	63	4,1	43	13,2	55	38,4	N	N	N	N	N	N	N	N	N	N	N	N	O	g	2	med_para	large
3	1	182	13,7	144	7,7	158	10,5	49	4,2	156	2,2	54	26,7	N	N	N	N	O	N	N	O	O	O	N	N	N	d	2	med	intermediaire
4	2	154	14,2	46	0,9	108	1,7	76	1,3	36	0,6	39	24,1	N	N	O	tam	N	N	N	O	O	O	N	N	N	d	2	med	intermediaire
5	2	94	2	55	1,3	78	2,2	26	0,6	6	0,1	46	18,6	N	N	O	tam	N	N	O	O	O	O	N	N	N	g	2	med	large
6	2	229	23,5	68	8,3	201	20	100	10,5	17	1,9	64	20,7	N	N	N	N	O	N	N	N	N	N	N	N	N	g	2	lat	large
7	3	42	1,2	25	2,3	28	3,8	23	1	6	0,6	67	27,9	N	O	O	ia	O	O	N	N	N	N	O	N	O	g	2	med	large
8	1	153	14,8	43	1,3	114	4,1	63	6,4	17	0,5	40	21,1	N	N	O	tam	N	N	O	O	O	O	N	N	N	g	2	med	intermediaire
9	2	150	15,8	44	3,3	66	4,2	50	5,3	6	0,6	40	33,6	N	N	O	tam	N	N	N	O	O	O	N	N	O	d	2	med	large
10	3	126	11,2	86	5,2	137	8,7	85	4,9	11	0,6	60	30,4	N	O	O	tam	N	N	N	N	N	O	N	O	N	g	2	med	large
11	1	110	10,6	44	2,5	83	6,5	37	3	6	0,4	30	32,7	N	N	O	tam	N	N	N	O	O	O	N	N	N	g	2	lat	large
12	2	172	21,3	97	4,3	63	2,2	32	1,1	7	0,3	47	24,7	N	N	O	tam	N	N	N	O	O	O	N	N	O	d	2	lat	large
13	3	152	10,2	44	3	97	6,9	95	6,6	50	4,6	53	26,9	N	N	O	tam	N	N	N	O	O	O	N	N	N	g	3	interm	intermediaire
14	1	140	7,5	87	1,6	131	9,2	115	2,8	27	0,6	45	22,1	N	N	N	N	N	N	N	N	N	N	N	N	N	g	2	med	large
15	2	101	7,2	58	1	66	1,1	43	0,6	12	0,1	58	28,1	N	N	O	tam	N	N	N	O	O	O	N	N	N	g	2	med	intermediaire
16	3	81	11,8	33	2,9	49	8,8	42	7,1	23	2,5	61	33,8	O	O	N	N	O	N	N	N	N	N	N	N	N	d	2	med_para	large
17	2	166	17,8	44	3	36	2	9	0,5	3	0,2	56	24,8	N	N	N	N	O	N	N	N	N	O	N	N	O	d	2	med_para	large
18	3	86	6,5	37	2,5	38	2,3	33	1,9	9	0,5	42	30,1	N	N	O	tam	N	N	N	N	O	O	N	N	N	g	2	med	large
19	3	178	11,9	79	6,9	109	7,7	82	6,1	33	2,6	59	20,7	N	N	N	N	O	N	N	O	O	O	N	N	N	d	2	med	large
20	1	104	1,5	96	1,3	58	0,5	22	0,2	17	0,2	61	24,6	O	N	O	ia	O	N	N	O	N	O	N	N	N	d	2	med	intermediaire
21	2	74	7,7	23	1,6	37	2,6	29	2,2	6	0,4	30	22	N	N	O	tam	N	N	N	O	O	O	N	O	N	d	1	NA	large
22	2	101	5,9	18	1	25	1,3	8	0,3	3	0,2	59	24,7	N	N	N	N	N	N	N	O	O	O	N	N	N	d	2	med_para	intermediaire
23	3	126	11,4	32	1,5	120	6,8	97	6,1	15	0,9	47	27,3	N	N	O	tam	N	N	N	O	O	O	N	N	O	g	2	med_para	large
24	3	95	5,3	27	1,5	42	2	44	2,3	19	1	37	27,3	N	N	O	tam	N	N	N	O	O	O	N	N	N	g	2	med	intermediaire
25	1	132	5	51	1,3	104	3	40	1	6	0,1	59	28,2	N	N	O	ia	O	N	N	O	O	O	N	N	N	g	2	med	large
26	2	54	2,4	11	0,5	27	1,4	9	0,5	2	0,1	52	19,5	N	N	O	tam	N	N	N	O	O	O	O	N	N	d	2	med	large
27	1	53	2,7	22	1,1	18	0,8	13	0,7	4	0,2	51	23,5	N	N	O	tam	N	N	N	O	N	O	N	O	N	d	2	lat	large
28	3	196	8,5	46	2,2	50	2,4	38	1,9	16	0,8	36	20,9	N	N	O	tam	N	N	N	O	O	O	N	N	N	d	1	NA	large
29	1	37	1,9	51	1,9	25	1,7	8	0,2	3	0,1	54	26,8	N	N	N	N	O	N	N	N	N	N	O	N	N	g	2	med	large
30	1	252	38,7	59	3,8	227	41,3	88	11,6	40	3,4	71	25,4	O	O	N	N	O	N	N	N	N	O	N	N	O	d	2	med	intermediaire
31	2	211	23,8	88	5,4	166	19,5	153	23,4	33	4,5	66	19,1	O	O	N	N	O	N	N	O	O	N	N	N	N	g	2	med_para	large
32	2	49	3,2	38	2,6	47	5,2	26	1,6	4	0,3	38	28,1	N	N	O	tam	N	O	N	O	O	O	N	N	N	d	1	NA	large
33	1	127	17,1	39	2,8	95	6,1	51	3,5	10	0,6	37	22,4	N	N	N	N	N	N	O	O	O	O	N	N	N	g	1	NA	grele
34	2	171	16,9	41	3,3	43	2,9	22	1,5	4	0,3	61	29,7	N	N	N	N	O	N	N	O	O	O	N	N	O	d	2	med	large
35	3	222	16,8	28	2,3	193	22,2	59	4,9	7	0,6	61	28,3	N	O	O	ia	O	N	N	O	O	O	N	N	N	g	2	med_para	large
36	2	94	3,9	28	1,3	28	1,4	9	0,4	2	0,1	44	26,8	N	N	N	N	N	N	N	O	O	N	N	O	N	d	1	NA	large
37	1	77	2,8	43	2	60	4,8	31	1,2	8	0,2	50	20,2	N	N	N	N	N	N	N	N	O	O	O	N	N	g	2	lat	large
38	1	158	12,8	115	8,2	98	6,9	28	1,7	11	0,7	53	24,6	N	N	O	tam	N	N	N	O	O	N	N	N	N	d	2	med	large
39	1	210	9,7	57	2,6	197	9	99	5	23	1,1	61	25,2	N	N	O	ia	N	N	O	N	N	O	N	N	N	g	2	med	large
40	2	86	9	26	1,2	64	2,6	13	0,4	3	0,1	35	22,9	N	N	N	N	N	N	O	N	N	N	N	N	N	d	1	NA	large
